# Supplementary material for: Copy number variation of genes involved in the hepatitis C virus-human interactome
Source: Sci Rep. 2016 Aug 11;6:31340. doi: 10.1038/srep31340 (PMC4980658; doi:10.1038/srep31340)
Supplement: Supplementary Table 1 [file srep31340-s2.xls]

## Sheet: Supplementary Table S1
Supplementary Table S1. List of genes encoding proteins belonging to HCV-human interactome
No.	Gene name*	Gene ID*		(*) Human proteins are referenced with their cognate NCBI gene name and gene ID.
1	ACLY	47
2	ACP1	52
3	ACTN1	87
4	ACTN2	88
5	AEBP1	165
6	AGRN	375790
7	AGT	183
8	AHNAK	79026
9	AHSA1	3320
10	AKT1	207
11	ANKRD12	23253
12	ANKRD28	23243
13	APOA1	335
14	APOA2	336
15	APOE	348
16	ARFIP1	27236
17	ARFIP2	23647
18	ARHGEF6	9459
19	ARNT	405
20	ARS2	51593
21	ASXL1	171023
22	AXIN1	8312
23	AZGP1	563
24	B2M	567
25	BAX	581
26	BCAN	63827
27	BCAR1	9564
28	BCKDK	10295
29	BCL2A1	597
30	BCL6	604
31	BIN1	274
32	BZRAP1	9256
33	C10orf18	54906
34	C10orf30	222389
35	C10orf6	55719
36	C12orf41	54934
37	C14orf173	64423
38	C16orf7	9605
39	C1orf165	79656
40	C1orf94	84970
41	C1QBP	708
42	C7	730
43	C9orf30	91283
44	C9ORF6	54942
45	CADPS	8618
46	CADPS2	93664
47	CALCOCO2	10241
48	CALR	811
49	CANX	821
50	CBY1	25776
51	CCDC100	153241
52	CCDC21	64793
53	CCDC37	348807
54	CCDC52	152185
55	CCDC66	285331
56	CCDC86	79080
57	CCDC95	283899
58	CCHCR1	54535
59	CCNH	902
60	CD209	30835
61	CD5L	922
62	CD68	968
63	CD81	975
64	CDC23	8697
65	CDK1	983
66	CDK6	1021
67	CDKN1A	1026
68	CELSR2	1952
69	CENPC1	1060
70	CENTD2	116985
71	CEP152	22995
72	CEP192	55125
73	CEP250	11190
74	CEP57	9702
75	CEP63	80254
76	CEP68	23177
77	CFL1	1072
78	CFP	5199
79	CHPF	79586
80	CHUK	1147
81	CIDEB	27141
82	CLEC4M	10332
83	COL4A2	1284
84	CORO1B	57175
85	COX3	4514
86	CRABP1	1381
87	CREB3	10488
88	CREBBP	1387
89	CREBL1	1388
90	CSK	1445
91	CSNK2B	1460
92	CTGF	1490
93	CTSB	1508
94	CXorf45	79868
95	DDX3X	1654
96	DDX3Y	8653
97	DDX5	1655
98	DEAF1	10522
99	DES	1674
100	DICER1	23405
101	DLAT	1737
102	DNAJA3	9093
103	DOCK7	85440
104	DPF1	8193
105	DPP7	29952
106	EEF1A1	1915
107	EFEMP1	2202
108	EFEMP2	30008
109	EGFL7	51162
110	EIF1	10209
111	EIF2AK2	5610
112	EIF2AK3	9451
113	EIF4A2	1974
114	EIF4ENIF1	56478
115	ELAC2	60528
116	EP300	2033
117	ERC1	23085
118	FADD	8772
119	FAM120B	84498
120	FAM65A	79567
121	FAS	355
122	FBF1	85302
123	FBL2	25827
124	FBLN1	2192
125	FBLN2	2199
126	FBLN5	10516
127	FBN1	2200
128	FBN3	84467
129	FBXL2	25827
130	FES	2242
131	FHL2	2274
132	FIGNL1	63979
133	FKBP7	51661
134	FLAD1	80308
135	FLJ11286	55337
136	FMNL1	752
137	FN1	2335
138	FRMPD4	9758
139	FRS3	10817
140	FTH1	2495
141	FUCA2	2519
142	FUNDC2	65991
143	FXYD6	53826
144	FYN	2534
145	GAA	2548
146	GAPDH	2597
147	GBP2	2634
148	GFAP	2670
149	GNB2	2783
150	GOLGA2	2801
151	GON4L	54856
152	GPS2	2874
153	GRB2	2885
154	GRN	2896
155	GSK3A	2931
156	GSK3B	2931
157	H19	283120
158	HAO1	54363
159	HBXAP	51773
160	HCK	3055
161	HIST3H2BB	128312
162	HIST4H4	121504
163	HIVEP2	3097
164	HLA-A	3105
165	HLA-E	3133
166	HNRPK	3190
167	HOMER3	9454
168	HOXD8	3234
169	HRMT1L2	3276
170	HSPA5	3309
171	HSPD1	3329
172	IGLL1	3537
173	IKBKE	9641
174	IPO4	79711
175	IQWD1	55827
176	ISLR	3671
177	ITGAL	3683
178	ITGB1	3688
179	ITGB4	3691
180	JAG2	3714
181	JAK1	3716
182	JAK2	3717
183	JUN	3725
184	KHDRBS1	10657
185	KIAA1411	57579
186	KIAA1549	57670
187	KIF17	57576
188	KIF7	374654
189	KPNA1	3836
190	KRT18	3875
191	KRT19	3880
192	KRT8	3856
193	L3MBTL3	84456
194	LAMA5	3911
195	LAMB2	3913
196	LAMC3	10319
197	LCK	3932
198	LDB1	8861
199	LIMS2	55679
200	LMNB1	4001
201	LOC374395	374395
202	LOC728302	728302
203	LOC730765	730765
204	LPXN	9404
205	LRRC7	57554
206	LRRCC1	85444
207	LRRTM1	347730
208	LTBP4	8425
209	LTBR	4055
210	LTF	4057
211	LYN	4067
212	LZTS2	84445
213	MAGED1	9500
214	MAPK12	6300
215	MAPK7	5598
216	MBP	4155
217	MEGF6	1953
218	MEGF8	1954
219	MGC2574	79080
220	MGC2752	65996
221	MGP	4155
222	MLLT4	4301
223	MLXIP	22877
224	MMRN2	79812
225	MOBK1B	55233
226	MORC4	79710
227	MORF4L1	10933
228	MPDU1	9526
229	MS4A6A	64231
230	MVP	9961
231	NAP1L1	4673
232	NAP1L2	4674
233	NAPL1L2	4674
234	NCAN	1463
235	NCL	4691
236	NDC80	10403
237	NDRG1	10397
238	NEFL	4747
239	NEFM	4741
240	NELL1	4745
241	NELL2	4753
242	NFE2	4778
243	NID1	4811
244	NID2	22795
245	NOTCH1	4851
246	N-PAC	84656
247	NPM1	4869
248	NR4A1	3164
249	NUCB1	4924
250	NUP214	8021
251	NUP62	23636
252	OAS1	4938
253	OBSCN	84033
254	OS9	10956
255	PABPN1	8106
256	PAK4	10298
257	PARP4	143
258	PARVG	64098
259	PCYT2	5833
260	PDE4DIP	9659
261	PDLIM5	10611
262	PDPK1	5170
263	PFN1	5216
264	PICK1	9463
265	PIK3R1	5291
266	PIK4CA	5297
267	PITX1	5307
268	PKM2	5315
269	PKN2	5586
270	PKNOX1	5316
271	PLEKHG4	25894
272	PLSCR1	5359
273	PML	5371
274	PMVK	10654
275	PNPLA8	50640
276	POU3F2	5454
277	PPIB	5479
278	PPP1R13L	10848
279	PRKACA	5566
280	PRM1	5619
281	PRMT1	3276
282	PRMT5	10419
283	PRRC1	133619
284	PSMA6	5687
285	PSMB8	5696
286	PSMB9	5698
287	PSME3	10197
288	PTBP2	58155
289	PTMA	5757
290	PTPRN2	5799
291	RAB14	51552
292	RABEP1	9135
293	RAF1	5894
294	RAI14	26064
295	RANBP5	3843
296	RASAL2	9462
297	RBM4	5936
298	RCN3	57333
299	RGNEF	64283
300	RICS	9743
301	RINT1	60561
302	RNF31	55072
303	ROGDI	79641
304	RP11-130N24.1	340533
305	RPL18A	6142
306	RRBP1	6238
307	RSHL2	83861
308	RUSC2	9853
309	RXRA	6256
310	SBF1	6305
311	SCARB1	949
312	SDC2	6383
313	SDCCAG8	10806
314	SECISBP2	79048
315	SEPT10	151011
316	SERPINC1	462
317	SERPINF2	5345
318	SERPING1	710
319	SERTAD1	29950
320	SESTD1	91404
321	SETD2	29072
322	SF3B2	10992
323	SFRP4	6424
324	SHARPIN	81858
325	SIAH1	6477
326	SLC22A7	10864
327	SLC31A2	1318
328	SLIT1	6585
329	SLIT2	9353
330	SLIT3	6586
331	SMAD3	4088
332	SMEK2	57223
333	SMURF2	64750
334	SMYD3	64754
335	SNRPD1	6632
336	SNX4	8723
337	SORBS2	8470
338	SORBS3	10174
339	SPOCK3	50859
340	SPON1	10418
341	SRC	6714
342	SRCAP	10847
343	SRPX2	27286
344	SSB	6741
345	SSR4	6748
346	SSX2IP	117178
347	ST3GAL1	6482
348	STAB1	23166
349	STAT1	6772
350	STAT3	6774
351	STRBP	55342
352	SVEP1	79987
353	SYNE1	23345
354	SYNPO2	171024
355	TACSTD2	4070
356	TAF1	6872
357	TAF11	6882
358	TAF9	6880
359	TATDN1	83940
360	TBC1D2B	23102
361	TBK1	29110
362	TBP	6908
363	TBXAS1	6916
364	TF	7018
365	TGFB1I1	7041
366	TGFBR1	7046
367	THAP1	55145
368	THBS1	7057
369	TICAM1	148022
370	TMEM63B	55362
371	TMF1	7110
372	TMSB4X	7114
373	TNFRSF1A	7132
374	TP53	7157
375	TP53BP2	7159
376	TP73	7161
377	TRAF2	7186
378	TRAF3IP3	80342
379	TRIM23	373
380	TRIM27	5987
381	TRIO	7204
382	TRIOBP	11078
383	TRIP11	9321
384	TSN	7247
385	TTC4	7268
386	TUBB2C	10383
387	TXNDC11	51061
388	TXNL2	10539
389	UBASH3A	53347
390	UBE1C	9039
391	UBQLN1	29979
392	UBQLN4	56893
393	USHBP1	83878
394	USP19	10869
395	UXT	8409
396	VAPA	9218
397	VAPB	9217
398	VCAN	1462
399	VIM	7431
400	VPS35	55737
401	VPS52	6293
402	VTN	7431
403	VWF	7450
404	XAB2	56949
405	XRN2	22803
406	YWHAB	7529
407	YWHAE	7531
408	YWHAZ	7534
409	YY1	7528
410	YY1AP1	55249
411	ZBTB1	22890
412	ZCCHC7	84186
413	ZG16	123887
414	ZH2C2	54826
415	ZHX3	23051
416	ZMYM2	7750
417	ZNF271	10778
418	ZNF281	23528
419	ZNF410	57862
420	ZNF646	9726
421	ZZZ3	26009
