# Supplementary material for: Copy number variation of genes involved in the hepatitis C virus-human interactome
Source: Sci Rep. 2016 Aug 11;6:31340. doi: 10.1038/srep31340 (PMC4980658; doi:10.1038/srep31340)
Supplement: Supplementary Table 2 [file srep31340-s3.xls]

## Sheet: HCV_SET1
Supplementary Table S3. Characteristics of all designed MLPA probes and assays layout.
HCV_SET1, custom-made MLPA assay for CNV analysis of 11 selected genes.
probe	5'PSS	length	5'SS	length	5'TSS	length	Tm	3'TSS	length	Tm	3'SS	length	3'PSS	length	5' half-probe	5'HPL	3' half-probe	3'HPL	PCR product	length
ctrl1	GGGTTCCCTAAGGGTTGGA	19	cgctac	6	GGCCCAGATCACCGAGGAGGA	21	75.6	GGCAAAACTTCTGGCCCAGAAG	22	71	ac	2	TCTAGATTGGATCTTGCTGGCGC	23	GGGTTCCCTAAGGGTTGGAcgctacGGCCCAGATCACCGAGGAGGA	46	GGCAAAACTTCTGGCCCAGAAGacTCTAGATTGGATCTTGCTGGCGC	47	cgctacGGCCCAGATCACCGAGGAGGAGGCAAAACTTCTGGCCCAGAAGac	93
EGFL7_A	GGGTTCCCTAAGGGTTGGA	19	cgctac	6	CTCTCAGGAGGTGCTGCTGATGT	23	71	GGCTTCTGGTGTTGGCAGTGG	21	72.8	ctac	4	TCTAGATTGGATCTTGCTGGCGC	23	GGGTTCCCTAAGGGTTGGAcgctacCTCTCAGGAGGTGCTGCTGATGT	48	GGCTTCTGGTGTTGGCAGTGGctacTCTAGATTGGATCTTGCTGGCGC	48	cgctacCTCTCAGGAGGTGCTGCTGATGTGGCTTCTGGTGTTGGCAGTGGctac	96
AXIN1_A	GGGTTCCCTAAGGGTTGGA	19	cgctactac	9	ATGCCCCGTGGTGCACCCACT	21	76	GCAAGGAGATGGCCCCTGCCT	21	75.9	atctac	6	TCTAGATTGGATCTTGCTGGCGC	23	GGGTTCCCTAAGGGTTGGAcgctactacATGCCCCGTGGTGCACCCACT	49	GCAAGGAGATGGCCCCTGCCTatctacTCTAGATTGGATCTTGCTGGCGC	50	cgctactacATGCCCCGTGGTGCACCCACTGCAAGGAGATGGCCCCTGCCTatctac	99
TRAF2_A	GGGTTCCCTAAGGGTTGGA	19	cgctactact	10	GGGACCAAGCTGGAAGCCAAGT	22	73	ACCTGTGCTCCGCCTGCAGAAA	22	73	atctac	6	TCTAGATTGGATCTTGCTGGCGC	23	GGGTTCCCTAAGGGTTGGAcgctactactGGGACCAAGCTGGAAGCCAAGT	51	ACCTGTGCTCCGCCTGCAGAAAatctacTCTAGATTGGATCTTGCTGGCGC	51	cgctactactGGGACCAAGCTGGAAGCCAAGTACCTGTGCTCCGCCTGCAGAAAatctac	102
SHARPIN_B	GGGTTCCCTAAGGGTTGGA	19	cgctact	7	GTCAAGTTTCCAGGGCTCCTAGGAAG	26	72.8	ATCTGCCTCAGGTGGAGGGCC	21	73.6	taaatctac	9	TCTAGATTGGATCTTGCTGGCGC	23	GGGTTCCCTAAGGGTTGGAcgctactGTCAAGTTTCCAGGGCTCCTAGGAAG	52	ATCTGCCTCAGGTGGAGGGCCtaaatctacTCTAGATTGGATCTTGCTGGCGC	53	cgctactGTCAAGTTTCCAGGGCTCCTAGGAAGATCTGCCTCAGGTGGAGGGCCtaaatctac	105
PDE4DIP_B	GGGTTCCCTAAGGGTTGGA	19	cgctactac	9	CTTTCTGCTGTTCACTCTCGTGTGCT	26	71.7	GCAGCCTCTACAAATTGCACACATTG	26	71	tctac	5	TCTAGATTGGATCTTGCTGGCGC	23	GGGTTCCCTAAGGGTTGGAcgctactacCTTTCTGCTGTTCACTCTCGTGTGCT	54	GCAGCCTCTACAAATTGCACACATTGtctacTCTAGATTGGATCTTGCTGGCGC	54	cgctactacCTTTCTGCTGTTCACTCTCGTGTGCTGCAGCCTCTACAAATTGCACACATTGtctac	108
ctrl2	GGGTTCCCTAAGGGTTGGA	19	cgctactactat	12	CAGCTGGACGAGTACCAGGAGCTT	24	72.8	CTGGACATCAAGCTGGCCCTG	21	72.7	aactaaatctac	12	TCTAGATTGGATCTTGCTGGCGC	23	GGGTTCCCTAAGGGTTGGAcgctactactatCAGCTGGACGAGTACCAGGAGCTT	55	CTGGACATCAAGCTGGCCCTGaactaaatctacTCTAGATTGGATCTTGCTGGCGC	56	cgctactactatCAGCTGGACGAGTACCAGGAGCTTCTGGACATCAAGCTGGCCCTGaactaaatctac	111
MLLT4_A	GGGTTCCCTAAGGGTTGGA	19	cgctactacta	11	GTATTCGGGTCTCTAGTACTGCCACCA	27	71.8	CTCAAGATGTAATCGAAACGCTCGCG	26	72.9	aaatctac	8	TCTAGATTGGATCTTGCTGGCGC	23	GGGTTCCCTAAGGGTTGGAcgctactactaGTATTCGGGTCTCTAGTACTGCCACCA	57	CTCAAGATGTAATCGAAACGCTCGCGaaatctacTCTAGATTGGATCTTGCTGGCGC	57	cgctactactaGTATTCGGGTCTCTAGTACTGCCACCACTCAAGATGTAATCGAAACGCTCGCGaaatctac	114
LAMA5_B	GGGTTCCCTAAGGGTTGGA	19	cgctactactattagtagaa	20	GGTCCAGGCTGTGCAGCAATC	21	72.6	TGAAGACGCTGGCCAGGGTGT	21	72.9	gtcaaactaaatctac	16	TCTAGATTGGATCTTGCTGGCGC	23	GGGTTCCCTAAGGGTTGGAcgctactactattagtagaaGGTCCAGGCTGTGCAGCAATC	60	TGAAGACGCTGGCCAGGGTGTgtcaaactaaatctacTCTAGATTGGATCTTGCTGGCGC	60	cgctactactattagtagaaGGTCCAGGCTGTGCAGCAATCTGAAGACGCTGGCCAGGGTGTgtcaaactaaatctac	120
ctrl5	GGGTTCCCTAAGGGTTGGA	19	cgctactactattagtagaat	21	AGTCCTGTGGCTACGGCACCAA	22	72.8	AGACGAGGACTACGGCTGCGTC	22	71.8	ggtcaaactaaatctac	17	TCTAGATTGGATCTTGCTGGCGC	23	GGGTTCCCTAAGGGTTGGAcgctactactattagtagaatAGTCCTGTGGCTACGGCACCAA	62	AGACGAGGACTACGGCTGCGTCggtcaaactaaatctacTCTAGATTGGATCTTGCTGGCGC	62	cgctactactattagtagaatAGTCCTGTGGCTACGGCACCAAAGACGAGGACTACGGCTGCGTCggtcaaactaaatctac	124
EGFL7_B	GGGTTCCCTAAGGGTTGGA	19	cgctactactattagtagaattga	24	AACACCGCCGGCAGTTACTGG	21	71.9	TGCCAGTGTTGGGAGGGGCAC	21	75.58	aatggtcaaactaaatctac	20	TCTAGATTGGATCTTGCTGGCGC	23	GGGTTCCCTAAGGGTTGGAcgctactactattagtagaattgaAACACCGCCGGCAGTTACTGG	64	TGCCAGTGTTGGGAGGGGCACaatggtcaaactaaatctacTCTAGATTGGATCTTGCTGGCGC	64	cgctactactattagtagaattgaAACACCGCCGGCAGTTACTGGTGCCAGTGTTGGGAGGGGCACaatggtcaaactaaatctac	128
AXIN1_B	GGGTTCCCTAAGGGTTGGA	19	cgctactactattagtagaattgatg	26	CAGGTGTCCTCAGCACACGCT	21	71.9	GTACGTGCTCGTCCAGGATGCT	22	71.2	taatggtcaaactaaatctac	21	TCTAGATTGGATCTTGCTGGCGC	23	GGGTTCCCTAAGGGTTGGAcgctactactattagtagaattgatgCAGGTGTCCTCAGCACACGCT	66	GTACGTGCTCGTCCAGGATGCTtaatggtcaaactaaatctacTCTAGATTGGATCTTGCTGGCGC	66	cgctactactattagtagaattgatgCAGGTGTCCTCAGCACACGCTGTACGTGCTCGTCCAGGATGCTtaatggtcaaactaaatctac	132
TRAF2_B	GGGTTCCCTAAGGGTTGGA	19	cgctactactattagtagaattgatgc	27	ATTGGCCTCAAGGACCTGGCGA	22	73	TGGCTGACTTGGAGCAGAAGGTCTT	25	71.8	aatggtcaaactaaatctac	20	TCTAGATTGGATCTTGCTGGCGC	23	GGGTTCCCTAAGGGTTGGAcgctactactattagtagaattgatgcATTGGCCTCAAGGACCTGGCGA	68	TGGCTGACTTGGAGCAGAAGGTCTTaatggtcaaactaaatctacTCTAGATTGGATCTTGCTGGCGC	68	cgctactactattagtagaattgatgcATTGGCCTCAAGGACCTGGCGATGGCTGACTTGGAGCAGAAGGTCTTaatggtcaaactaaatctac	136
SHARPIN_A	GGGTTCCCTAAGGGTTGGA	19	cgctactactattagtagaattgatgccac	30	AGGCCCTCCTGGTGGAGGCTG	21	76	TAGCTCGTGCTGGGTGGGGCC	21	76.6	gtatctaatggtcaaactaaatctac	26	TCTAGATTGGATCTTGCTGGCGC	23	GGGTTCCCTAAGGGTTGGAcgctactactattagtagaattgatgccacAGGCCCTCCTGGTGGAGGCTG	70	TAGCTCGTGCTGGGTGGGGCCgtatctaatggtcaaactaaatctacTCTAGATTGGATCTTGCTGGCGC	70	cgctactactattagtagaattgatgccacAGGCCCTCCTGGTGGAGGCTGTAGCTCGTGCTGGGTGGGGCCgtatctaatggtcaaactaaatctac	140
ctrl3	GGGTTCCCTAAGGGTTGGA	19	cgctactactattagtagaattgatg	26	TCCCTGCGCCATTGAGGTCTATAAAAT	27	70.6	TATAGAGAAAGTTGATTACCCCCGGGATG	29	70.9	aatggtcaaactaaatctac	20	TCTAGATTGGATCTTGCTGGCGC	23	GGGTTCCCTAAGGGTTGGAcgctactactattagtagaattgatgTCCCTGCGCCATTGAGGTCTATAAAAT	72	TATAGAGAAAGTTGATTACCCCCGGGATGaatggtcaaactaaatctacTCTAGATTGGATCTTGCTGGCGC	72	cgctactactattagtagaattgatgTCCCTGCGCCATTGAGGTCTATAAAATTATAGAGAAAGTTGATTACCCCCGGGATGaatggtcaaactaaatctac	144
PDE4DIP_A	GGGTTCCCTAAGGGTTGGA	19	cgctactactattagtagaattgatgcca	29	GAACATGCTGCGTGAACTCAGACACA	26	73.2	AGTGGTGTAACCCGACTCCAAGCCA	25	74	gtatctaatggtcaaactaaatctac	26	TCTAGATTGGATCTTGCTGGCGC	23	GGGTTCCCTAAGGGTTGGAcgctactactattagtagaattgatgccaGAACATGCTGCGTGAACTCAGACACA	74	AGTGGTGTAACCCGACTCCAAGCCAgtatctaatggtcaaactaaatctacTCTAGATTGGATCTTGCTGGCGC	74	cgctactactattagtagaattgatgccaGAACATGCTGCGTGAACTCAGACACAAGTGGTGTAACCCGACTCCAAGCCAgtatctaatggtcaaactaaatctac	148
PRMT1_A	GGGTTCCCTAAGGGTTGGA	19	cgctactactattagtagaattgatgccaccttt	34	AGTGAGAAGCCCAACGCTGAGGA	23	72	CATGACATCCAAAGATTACTACTTTGACTCCTACG	35	72	tggtcaaactaaatctac	18	TCTAGATTGGATCTTGCTGGCGC	23	GGGTTCCCTAAGGGTTGGAcgctactactattagtagaattgatgccacctttAGTGAGAAGCCCAACGCTGAGGA	76	CATGACATCCAAAGATTACTACTTTGACTCCTACGtggtcaaactaaatctacTCTAGATTGGATCTTGCTGGCGC	76	cgctactactattagtagaattgatgccacctttAGTGAGAAGCCCAACGCTGAGGACATGACATCCAAAGATTACTACTTTGACTCCTACGtggtcaaactaaatctac	152
PCYT2_A	GGGTTCCCTAAGGGTTGGA	19	cgctactactattagtagaattgatgccacctt	33	TACCTCCCAGCCTGCTTTACTTCCTC	26	71.7	ATAGGTGTCCCGGCCATCTACAGTCA	26	72.8	aatgtatctaatggtcaaactaaatctac	29	TCTAGATTGGATCTTGCTGGCGC	23	GGGTTCCCTAAGGGTTGGAcgctactactattagtagaattgatgccaccttTACCTCCCAGCCTGCTTTACTTCCTC	78	ATAGGTGTCCCGGCCATCTACAGTCAaatgtatctaatggtcaaactaaatctacTCTAGATTGGATCTTGCTGGCGC	78	cgctactactattagtagaattgatgccaccttTACCTCCCAGCCTGCTTTACTTCCTCATAGGTGTCCCGGCCATCTACAGTCAaatgtatctaatggtcaaactaaatctac	156
AZGP1_B	GGGTTCCCTAAGGGTTGGA	19	cgctactactattagtagaattgatgccaccttttca	37	TTACCTGGAGGAGGAGTGCCCTGC	24	75	GACTCTGCGGAAATACCTGAAATACAGC	28	71	aatgtatctaatggtcaaactaaatctac	29	TCTAGATTGGATCTTGCTGGCGC	23	GGGTTCCCTAAGGGTTGGAcgctactactattagtagaattgatgccaccttttcaTTACCTGGAGGAGGAGTGCCCTGC	80	GACTCTGCGGAAATACCTGAAATACAGCaatgtatctaatggtcaaactaaatctacTCTAGATTGGATCTTGCTGGCGC	80	cgctactactattagtagaattgatgccaccttttcaTTACCTGGAGGAGGAGTGCCCTGCGACTCTGCGGAAATACCTGAAATACAGCaatgtatctaatggtcaaactaaatctac	160
NOTCH1_B	GGGTTCCCTAAGGGTTGGA	19	cgctactactattagtagaattgatgccaccttttcagctcg	42	CGGTGTGACCAGCACGGCACT	21	75.9	CGCAGTGGAAGTCATTGACGCGC	23	76	tttgcgaaatgtatctaatggtcaaactaaatctac	36	TCTAGATTGGATCTTGCTGGCGC	23	GGGTTCCCTAAGGGTTGGAcgctactactattagtagaattgatgccaccttttcagctcgCGGTGTGACCAGCACGGCACT	82	CGCAGTGGAAGTCATTGACGCGCtttgcgaaatgtatctaatggtcaaactaaatctacTCTAGATTGGATCTTGCTGGCGC	82	cgctactactattagtagaattgatgccaccttttcagctcgCGGTGTGACCAGCACGGCACTCGCAGTGGAAGTCATTGACGCGCtttgcgaaatgtatctaatggtcaaactaaatctac	164
LAMA5_A	GGGTTCCCTAAGGGTTGGA	19	cgctactactattagtagaattgatgccaccttttcagctcgcg	44	GGCTGGTAGGTGCGGCCGAAG	21	77	TCCATGGACCGCTCCAGCACCC	22	77.8	ccatttgcgaaatgtatctaatggtcaaactaaatctac	39	TCTAGATTGGATCTTGCTGGCGC	23	GGGTTCCCTAAGGGTTGGAcgctactactattagtagaattgatgccaccttttcagctcgcgGGCTGGTAGGTGCGGCCGAAG	84	TCCATGGACCGCTCCAGCACCCccatttgcgaaatgtatctaatggtcaaactaaatctacTCTAGATTGGATCTTGCTGGCGC	84	cgctactactattagtagaattgatgccaccttttcagctcgcgGGCTGGTAGGTGCGGCCGAAGTCCATGGACCGCTCCAGCACCCccatttgcgaaatgtatctaatggtcaaactaaatctac	168
ctrl4	GGGTTCCCTAAGGGTTGGA	19	cgctactactattagtagaattgatgccaccttttcagctcgcg	44	TGCATGTTTGGAGCATCGACACA	23	70.4	GCTATGTTAGAAGAAATGCTGTTTTGGCC	29	70.5	tgcgaaatgtatctaatggtcaaactaaatctac	34	TCTAGATTGGATCTTGCTGGCGC	23	GGGTTCCCTAAGGGTTGGAcgctactactattagtagaattgatgccaccttttcagctcgcgTGCATGTTTGGAGCATCGACACA	86	GCTATGTTAGAAGAAATGCTGTTTTGGCCtgcgaaatgtatctaatggtcaaactaaatctacTCTAGATTGGATCTTGCTGGCGC	86	cgctactactattagtagaattgatgccaccttttcagctcgcgTGCATGTTTGGAGCATCGACACAGCTATGTTAGAAGAAATGCTGTTTTGGCCtgcgaaatgtatctaatggtcaaactaaatctac	172
AZGP1_A	GGGTTCCCTAAGGGTTGGA	19	cgctactactattagtagaattgatgccaccttttcagctcgcg	44	CATGGGACTCTGGAGACAGGTGGAA	25	74.7	GGAATGGAGGATTGGAAGCAGGACA	25	73.9	accatttgcgaaatgtatctaatggtcaaactaaatctac	40	TCTAGATTGGATCTTGCTGGCGC	23	GGGTTCCCTAAGGGTTGGAcgctactactattagtagaattgatgccaccttttcagctcgcgCATGGGACTCTGGAGACAGGTGGAA	88	GGAATGGAGGATTGGAAGCAGGACAaccatttgcgaaatgtatctaatggtcaaactaaatctacTCTAGATTGGATCTTGCTGGCGC	88	cgctactactattagtagaattgatgccaccttttcagctcgcgCATGGGACTCTGGAGACAGGTGGAAGGAATGGAGGATTGGAAGCAGGACAaccatttgcgaaatgtatctaatggtcaaactaaatctac	176
PRMT1_B	GGGTTCCCTAAGGGTTGGA	19	cgctactactattagtagaattgatgccaccttttcagctcgcgc	45	TGGGAGAACGTGTATGGCTTCGACAT	26	72.5	GTCTTGCATCAAAGATGTGGCCATTAAGG	29	73.2	catttgcgaaatgtatctaatggtcaaactaaatctac	38	TCTAGATTGGATCTTGCTGGCGC	23	GGGTTCCCTAAGGGTTGGAcgctactactattagtagaattgatgccaccttttcagctcgcgcTGGGAGAACGTGTATGGCTTCGACAT	90	GTCTTGCATCAAAGATGTGGCCATTAAGGcatttgcgaaatgtatctaatggtcaaactaaatctacTCTAGATTGGATCTTGCTGGCGC	90	cgctactactattagtagaattgatgccaccttttcagctcgcgcTGGGAGAACGTGTATGGCTTCGACATGTCTTGCATCAAAGATGTGGCCATTAAGGcatttgcgaaatgtatctaatggtcaaactaaatctac	180
NOTCH1_A	GGGTTCCCTAAGGGTTGGA	19	cgctactactattagtagaattgatgccaccttttcagctcgcgccccaaatg	53	CAGGCATAGTCTGCCACGCCTC	22	73.6	TGCGGTCCACCACGTGGCATGT	22	76.9	aggttattgaccatttgcgaaatgtatctaatggtcaaactaaatctac	49	TCTAGATTGGATCTTGCTGGCGC	23	GGGTTCCCTAAGGGTTGGAcgctactactattagtagaattgatgccaccttttcagctcgcgccccaaatgCAGGCATAGTCTGCCACGCCTC	94	TGCGGTCCACCACGTGGCATGTaggttattgaccatttgcgaaatgtatctaatggtcaaactaaatctacTCTAGATTGGATCTTGCTGGCGC	94	cgctactactattagtagaattgatgccaccttttcagctcgcgccccaaatgCAGGCATAGTCTGCCACGCCTCTGCGGTCCACCACGTGGCATGTaggttattgaccatttgcgaaatgtatctaatggtcaaactaaatctac	188
MLLT4_B	GGGTTCCCTAAGGGTTGGA	19	cgctactactattagtagaattgatgccaccttttcagctcgcgccccaa	50	GACTCCAGTACCTCTAGCCAGGAGCAT	27	73	CTGAACCATTCCTCTAAGTCGGTCACC	27	73	ttattgaccatttgcgaaatgtatctaatggtcaaactaaatctac	46	TCTAGATTGGATCTTGCTGGCGC	23	GGGTTCCCTAAGGGTTGGAcgctactactattagtagaattgatgccaccttttcagctcgcgccccaaGACTCCAGTACCTCTAGCCAGGAGCAT	96	CTGAACCATTCCTCTAAGTCGGTCACCttattgaccatttgcgaaatgtatctaatggtcaaactaaatctacTCTAGATTGGATCTTGCTGGCGC	96	cgctactactattagtagaattgatgccaccttttcagctcgcgccccaaGACTCCAGTACCTCTAGCCAGGAGCATCTGAACCATTCCTCTAAGTCGGTCACCttattgaccatttgcgaaatgtatctaatggtcaaactaaatctac	192
PCYT2_B	GGGTTCCCTAAGGGTTGGA	19	cgctactactattagtagaattgatgccaccttttcagctcgcgccccaaatgaaaa	57	CTTAGGAGCTCTGCTGTGACCGC	23	72.5	GTACGGGGCTCCAATCACCACTT	23	72.4	aaacaggttattgaccatttgcgaaatgtatctaatggtcaaactaaatctac	53	TCTAGATTGGATCTTGCTGGCGC	23	GGGTTCCCTAAGGGTTGGAcgctactactattagtagaattgatgccaccttttcagctcgcgccccaaatgaaaaCTTAGGAGCTCTGCTGTGACCGC	99	GTACGGGGCTCCAATCACCACTTaaacaggttattgaccatttgcgaaatgtatctaatggtcaaactaaatctacTCTAGATTGGATCTTGCTGGCGC	99	cgctactactattagtagaattgatgccaccttttcagctcgcgccccaaatgaaaaCTTAGGAGCTCTGCTGTGACCGCGTACGGGGCTCCAATCACCACTTaaacaggttattgaccatttgcgaaatgtatctaatggtcaaactaaatctac	198
Legend:
5'PSS, 3'PSS - 5' and 3' primer-specific sequence, respectively
5'SS, 3'SS - 5' and 3' stuffer sequence, respectively
5'TSS, 3'TSS - 5' and 3' target-specific sequence, respectively
Tm- melting temperature
5' half-probe - complete sequence of 5' half-probe
3' half-probe - complete sequence of 3' half-probe
5'HPL, 3'HPL - 5' and 3' half-probe length
SALSA PCR Forward primer (Labeled): *GGGTTCCCTAAGGGTTGGA
SALSA PCR Reverse primer (Unlabeled): GTGCCAGCAAGATCCAATCTAGA
Sequence used for generation of all 5' and 3' stuffer sequences: AC#V00604, Phage M13 genome, position 3-99
5'-cgctactactattagtagaattgatgccaccttttcagctcgcgccccaaatgaaaatatagctaaacaggttattgaccatttgcgaaatgtatctaatggtcaaactaaatctac-3'

## Sheet: HCV_SET2
HCV_SET2, custom-made MLPA assay for CNV analysis of 10 selected genes.
probe	5'PSS	length	5'SS	length	5'TSS	length	Tm	3'TSS	length	Tm	3'SS	length	3'PSS	length	5' half-probe	5'HPL	3' half-probe	3'HPL	PCR product	length
ctrl1	GGGTTCCCTAAGGGTTGGA	19	cgctac	6	GGCCCAGATCACCGAGGAGGA	21	75.6	GGCAAAACTTCTGGCCCAGAAG	22	71	ac	2	TCTAGATTGGATCTTGCTGGCGC	23	GGGTTCCCTAAGGGTTGGAcgctacGGCCCAGATCACCGAGGAGGA	46	GGCAAAACTTCTGGCCCAGAAGacTCTAGATTGGATCTTGCTGGCGC	47	cgctacGGCCCAGATCACCGAGGAGGAGGCAAAACTTCTGGCCCAGAAGac	93
AGRN_A	GGGTTCCCTAAGGGTTGGA	19	cgcta	5	CGAGCTGATGCTCAACTCCAGCCT	24	74.4	CATGCGGATCACCCTGCGGAA	21	75.6	ctac	4	TCTAGATTGGATCTTGCTGGCGC	23	GGGTTCCCTAAGGGTTGGAcgctaCGAGCTGATGCTCAACTCCAGCCT	48	CATGCGGATCACCCTGCGGAActacTCTAGATTGGATCTTGCTGGCGC	48	cgctaCGAGCTGATGCTCAACTCCAGCCTCATGCGGATCACCCTGCGGAActac	96
DEAF1_B	GGGTTCCCTAAGGGTTGGA	19	cgctact	7	CACGTGGACTTCGTCTGCCTGGA	23	75.5	CGGTGACAGCTGCTGACTGGCC	22	76.9	tctac	5	TCTAGATTGGATCTTGCTGGCGC	23	GGGTTCCCTAAGGGTTGGAcgctactCACGTGGACTTCGTCTGCCTGGA	49	CGGTGACAGCTGCTGACTGGCCtctacTCTAGATTGGATCTTGCTGGCGC	50	cgctactCACGTGGACTTCGTCTGCCTGGACGGTGACAGCTGCTGACTGGCCtctac	99
PDPK1_C	GGGTTCCCTAAGGGTTGGA	19	cgctactac	9	CCAGAGGTCAGGCAGCAACATAG	23	70.88	AGCAGTACATTCACGATCTGGACTCG	26	70.25	ac	2	TCTAGATTGGATCTTGCTGGCGC	23	GGGTTCCCTAAGGGTTGGAcgctactacCCAGAGGTCAGGCAGCAACATAG	51	AGCAGTACATTCACGATCTGGACTCGacTCTAGATTGGATCTTGCTGGCGC	51	cgctactacCCAGAGGTCAGGCAGCAACATAGAGCAGTACATTCACGATCTGGACTCGac	102
OBSCN_A	GGGTTCCCTAAGGGTTGGA	19	cgctactac	9	GGAACTTCCAGTTCCGAGTGTCCG	24	74.4	CTCTCAACAGCTTTGGTCAGAGTCCC	26	73.1	ctac	4	TCTAGATTGGATCTTGCTGGCGC	23	GGGTTCCCTAAGGGTTGGAcgctactacGGAACTTCCAGTTCCGAGTGTCCG	52	CTCTCAACAGCTTTGGTCAGAGTCCCctacTCTAGATTGGATCTTGCTGGCGC	53	cgctactacGGAACTTCCAGTTCCGAGTGTCCGCTCTCAACAGCTTTGGTCAGAGTCCCctac	105
SSB_A	GGGTTCCCTAAGGGTTGGA	19	cgctactactatta	14	GAGCGCTTTAGGCTGGCCGGC	21	77.3	GGCGCTGGGAGGTGGAGTCGT	21	77.6	ctaaatctac	10	TCTAGATTGGATCTTGCTGGCGC	23	GGGTTCCCTAAGGGTTGGAcgctactactattaGAGCGCTTTAGGCTGGCCGGC	54	GGCGCTGGGAGGTGGAGTCGTctaaatctacTCTAGATTGGATCTTGCTGGCGC	54	cgctactactattaGAGCGCTTTAGGCTGGCCGGCGGCGCTGGGAGGTGGAGTCGTctaaatctac	108
ctrl2	GGGTTCCCTAAGGGTTGGA	19	cgctactactat	12	CAGCTGGACGAGTACCAGGAGCTT	24	72.8	CTGGACATCAAGCTGGCCCTG	21	72.7	aactaaatctac	12	TCTAGATTGGATCTTGCTGGCGC	23	GGGTTCCCTAAGGGTTGGAcgctactactatCAGCTGGACGAGTACCAGGAGCTT	55	CTGGACATCAAGCTGGCCCTGaactaaatctacTCTAGATTGGATCTTGCTGGCGC	56	cgctactactatCAGCTGGACGAGTACCAGGAGCTTCTGGACATCAAGCTGGCCCTGaactaaatctac	111
AGRN_B	GGGTTCCCTAAGGGTTGGA	19	cgctactactatta	14	CAGGTTCCGCACACCGTCCTCAAC	24	77.4	CTGAAGGAGCCGCTCTACGTAGGG	24	74	ctaaatctac	10	TCTAGATTGGATCTTGCTGGCGC	23	GGGTTCCCTAAGGGTTGGAcgctactactattaCAGGTTCCGCACACCGTCCTCAAC	57	CTGAAGGAGCCGCTCTACGTAGGGctaaatctacTCTAGATTGGATCTTGCTGGCGC	57	cgctactactattaCAGGTTCCGCACACCGTCCTCAACCTGAAGGAGCCGCTCTACGTAGGGctaaatctac	114
DEAF1_A	GGGTTCCCTAAGGGTTGGA	19	cgctactactatta	14	CATGTCCTGAGATGGATGCCGCGTT	25	76.4	CGCCACAGACGTGGTGAAGACATTG	25	75.5	actaaatctac	11	TCTAGATTGGATCTTGCTGGCGC	23	GGGTTCCCTAAGGGTTGGAcgctactactattaCATGTCCTGAGATGGATGCCGCGTT	58	CGCCACAGACGTGGTGAAGACATTGactaaatctacTCTAGATTGGATCTTGCTGGCGC	59	cgctactactattaCATGTCCTGAGATGGATGCCGCGTTCGCCACAGACGTGGTGAAGACATTGactaaatctac	117
PDPK1_D	GGGTTCCCTAAGGGTTGGA	19	cgctactactattag	15	CTAAAGATGGGCCCAGTGGATAAGCG	26	73.93	GAAGGTGAGTGGTCAGTGGTCCC	23	73.34	caaactaaatctac	14	TCTAGATTGGATCTTGCTGGCGC	23	GGGTTCCCTAAGGGTTGGAcgctactactattagCTAAAGATGGGCCCAGTGGATAAGCG	60	GAAGGTGAGTGGTCAGTGGTCCCcaaactaaatctacTCTAGATTGGATCTTGCTGGCGC	60	cgctactactattagCTAAAGATGGGCCCAGTGGATAAGCGGAAGGTGAGTGGTCAGTGGTCCCcaaactaaatctac	120
ctrl5	GGGTTCCCTAAGGGTTGGA	19	cgctactactattagtagaat	21	AGTCCTGTGGCTACGGCACCAA	22	72.8	AGACGAGGACTACGGCTGCGTC	22	71.8	ggtcaaactaaatctac	17	TCTAGATTGGATCTTGCTGGCGC	23	GGGTTCCCTAAGGGTTGGAcgctactactattagtagaatAGTCCTGTGGCTACGGCACCAA	62	AGACGAGGACTACGGCTGCGTCggtcaaactaaatctacTCTAGATTGGATCTTGCTGGCGC	62	cgctactactattagtagaatAGTCCTGTGGCTACGGCACCAAAGACGAGGACTACGGCTGCGTCggtcaaactaaatctac	124
OBSCN_B	GGGTTCCCTAAGGGTTGGA	19	cgctactactattagtagaa	20	TGGCAGGAGCCTCAGGACTGTGGAC	25	77.7	GAAGGATGTGGCCTTGGGCATTTGTCC	27	78.1	caaactaaatctac	14	TCTAGATTGGATCTTGCTGGCGC	23	GGGTTCCCTAAGGGTTGGAcgctactactattagtagaaTGGCAGGAGCCTCAGGACTGTGGAC	64	GAAGGATGTGGCCTTGGGCATTTGTCCcaaactaaatctacTCTAGATTGGATCTTGCTGGCGC	64	cgctactactattagtagaaTGGCAGGAGCCTCAGGACTGTGGACGAAGGATGTGGCCTTGGGCATTTGTCCcaaactaaatctac	128
SSB_B	GGGTTCCCTAAGGGTTGGA	19	cgctactactattagtagaat	21	TCTGTGGAGCCTATGGGACTGACTGG	26	74.5	AGGCCAAAGAACTTTGGGCCGCAGA	25	76.3	tggtcaaactaaatctac	18	TCTAGATTGGATCTTGCTGGCGC	23	GGGTTCCCTAAGGGTTGGAcgctactactattagtagaatTCTGTGGAGCCTATGGGACTGACTGG	66	AGGCCAAAGAACTTTGGGCCGCAGAtggtcaaactaaatctacTCTAGATTGGATCTTGCTGGCGC	66	cgctactactattagtagaatTCTGTGGAGCCTATGGGACTGACTGGAGGCCAAAGAACTTTGGGCCGCAGAtggtcaaactaaatctac	132
CCL34L1_B	GGGTTCCCTAAGGGTTGGA	19	cgctactactattagtagaatt	22	CTGCTCATGTTAGGTGGGAATGGATAC	27	71.1	AAGGGACCATATTTGGGGTTCTGGTAG	27	71.1	tggtcaaactaaatctac	18	TCTAGATTGGATCTTGCTGGCGC	23	GGGTTCCCTAAGGGTTGGAcgctactactattagtagaattCTGCTCATGTTAGGTGGGAATGGATAC	68	AAGGGACCATATTTGGGGTTCTGGTAGtggtcaaactaaatctacTCTAGATTGGATCTTGCTGGCGC	68	cgctactactattagtagaattCTGCTCATGTTAGGTGGGAATGGATACAAGGGACCATATTTGGGGTTCTGGTAGtggtcaaactaaatctac	136
CCL34L1_A	GGGTTCCCTAAGGGTTGGA	19	cgctactactattagtagaattgatgcc	28	CTTCTTGGCTTTCCGGTCTCCAC	23	72.5	GTTTGCCCTCCAGGAGTTCTAAATGG	26	72.2	taatggtcaaactaaatctac	21	TCTAGATTGGATCTTGCTGGCGC	23	GGGTTCCCTAAGGGTTGGAcgctactactattagtagaattgatgccCTTCTTGGCTTTCCGGTCTCCAC	70	GTTTGCCCTCCAGGAGTTCTAAATGGtaatggtcaaactaaatctacTCTAGATTGGATCTTGCTGGCGC	70	cgctactactattagtagaattgatgccCTTCTTGGCTTTCCGGTCTCCACGTTTGCCCTCCAGGAGTTCTAAATGGtaatggtcaaactaaatctac	140
ctrl3	GGGTTCCCTAAGGGTTGGA	19	cgctactactattagtagaattgatg	26	TCCCTGCGCCATTGAGGTCTATAAAAT	27	70.6	TATAGAGAAAGTTGATTACCCCCGGGATG	29	70.9	aatggtcaaactaaatctac	20	TCTAGATTGGATCTTGCTGGCGC	23	GGGTTCCCTAAGGGTTGGAcgctactactattagtagaattgatgTCCCTGCGCCATTGAGGTCTATAAAAT	72	TATAGAGAAAGTTGATTACCCCCGGGATGaatggtcaaactaaatctacTCTAGATTGGATCTTGCTGGCGC	72	cgctactactattagtagaattgatgTCCCTGCGCCATTGAGGTCTATAAAATTATAGAGAAAGTTGATTACCCCCGGGATGaatggtcaaactaaatctac	144
HLA-A_A	GGGTTCCCTAAGGGTTGGA	19	cgctactactattagtagaattgatgccacctttt	35	CAGCCTTGGGGATTCCCCAA	20	72.8	CTCCGCAGTTTCTTTTCTCCCTC	23	69.83	atgtatctaatggtcaaactaaatctac	28	TCTAGATTGGATCTTGCTGGCGC	23	GGGTTCCCTAAGGGTTGGAcgctactactattagtagaattgatgccaccttttCAGCCTTGGGGATTCCCCAA	74	CTCCGCAGTTTCTTTTCTCCCTCatgtatctaatggtcaaactaaatctacTCTAGATTGGATCTTGCTGGCGC	74	cgctactactattagtagaattgatgccaccttttCAGCCTTGGGGATTCCCCAACTCCGCAGTTTCTTTTCTCCCTCatgtatctaatggtcaaactaaatctac	148
IGLL1_B	GGGTTCCCTAAGGGTTGGA	19	cgctactactattagtagaattgatgccaccttttc	36	GTCAGGTCGGCTGCCACTGCT	21	74.8	GGAGCTCTCACCACAGCCACC	21	73.54	cgaaatgtatctaatggtcaaactaaatctac	32	TCTAGATTGGATCTTGCTGGCGC	23	GGGTTCCCTAAGGGTTGGAcgctactactattagtagaattgatgccaccttttcGTCAGGTCGGCTGCCACTGCT	76	GGAGCTCTCACCACAGCCACCcgaaatgtatctaatggtcaaactaaatctacTCTAGATTGGATCTTGCTGGCGC	76	cgctactactattagtagaattgatgccaccttttcCGATAGAGTAGTTGGCGCCGCAGGAGCTCTCACCACAGCCACCcgaaatgtatctaatggtcaaactaaatctac	152
PPP1R13L_B	GGGTTCCCTAAGGGTTGGA	19	cgctactactattagtagaattgatgccaccttt	34	TGATGATGGTGGTAGGCATGGGAGG	25	74.47	CACTTTGGACGGGATCTGATTTGGC	25	73.91	aaatgtatctaatggtcaaactaaatctac	30	TCTAGATTGGATCTTGCTGGCGC	23	GGGTTCCCTAAGGGTTGGAcgctactactattagtagaattgatgccacctttTGATGATGGTGGTAGGCATGGGAGG	78	CACTTTGGACGGGATCTGATTTGGCaaatgtatctaatggtcaaactaaatctacTCTAGATTGGATCTTGCTGGCGC	78	cgctactactattagtagaattgatgccacctttCACTTTGGACGGGATCTGATTTGGCaaatgtatctaatggtcaaactaaatctac	156
PDPK1_A	GGGTTCCCTAAGGGTTGGA	19	cgctactactattagtagaattgatgccaccttttcagct	40	TCCGCCGCAGCCTCGGAAGAA	21	76.85	GCGGCCTGAGGACTTCAAGTTTGG	24	75.24	gcgaaatgtatctaatggtcaaactaaatctac	33	TCTAGATTGGATCTTGCTGGCGC	23	GGGTTCCCTAAGGGTTGGAcgctactactattagtagaattgatgccaccttttcagctTCCGCCGCAGCCTCGGAAGAA	80	GCGGCCTGAGGACTTCAAGTTTGGgcgaaatgtatctaatggtcaaactaaatctacTCTAGATTGGATCTTGCTGGCGC	80	cgctactactattagtagaattgatgccaccttttcagctTCCGCCGCAGCCTCGGAAGAAGCGGCCTGAGGACTTCAAGTTTGGgcgaaatgtatctaatggtcaaactaaatctac	160
MLLT4_C	GGGTTCCCTAAGGGTTGGA	19	cgctactactattagtagaattgatgccaccttttcag	38	CAAAGCTTCCTGTGTGATGACGCAC	25	72.99	GTCCGAGACTGTTCCATCTCATTCCTC	27	73.24	cgaaatgtatctaatggtcaaactaaatctac	32	TCTAGATTGGATCTTGCTGGCGC	23	GGGTTCCCTAAGGGTTGGAcgctactactattagtagaattgatgccaccttttcagCAAAGCTTCCTGTGTGATGACGCAC	82	GTCCGAGACTGTTCCATCTCATTCCTCcgaaatgtatctaatggtcaaactaaatctacTCTAGATTGGATCTTGCTGGCGC	82	cgctactactattagtagaattgatgccaccttttcagCAAAGCTTCCTGTGTGATGACGCACGTCCGAGACTGTTCCATCTCATTCCTCcgaaatgtatctaatggtcaaactaaatctac	164
HLA-A_C	GGGTTCCCTAAGGGTTGGA	19	cgctactactattagtagaattgatgccaccttttcagctc	41	TGCTGGCTCCAATCCAAACTCATA	24	68.86	GATTTATAAAGCAGAGTCTAATTTAGATTCATATGTGGTTG	41	69.45	aatggtcaaactaaatctac	20	TCTAGATTGGATCTTGCTGGCGC	23	GGGTTCCCTAAGGGTTGGAcgctactactattagtagaattgatgccaccttttcagctcTGCTGGCTCCAATCCAAACTCATA	84	GATTTATAAAGCAGAGTCTAATTTAGATTCATATGTGGTTGaatggtcaaactaaatctacTCTAGATTGGATCTTGCTGGCGC	84	cgctactactattagtagaattgatgccaccttttcagctcTGCTGGCTCCAATCCAAACTCATAGATTTATAAAGCAGAGTCTAATTTAGATTCATATGTGGTTGaatggtcaaactaaatctac	168
ctrl4	GGGTTCCCTAAGGGTTGGA	19	cgctactactattagtagaattgatgccaccttttcagctcgcg	44	TGCATGTTTGGAGCATCGACACA	23	70.4	GCTATGTTAGAAGAAATGCTGTTTTGGCC	29	70.5	tgcgaaatgtatctaatggtcaaactaaatctac	34	TCTAGATTGGATCTTGCTGGCGC	23	GGGTTCCCTAAGGGTTGGAcgctactactattagtagaattgatgccaccttttcagctcgcgTGCATGTTTGGAGCATCGACACA	86	GCTATGTTAGAAGAAATGCTGTTTTGGCCtgcgaaatgtatctaatggtcaaactaaatctacTCTAGATTGGATCTTGCTGGCGC	86	cgctactactattagtagaattgatgccaccttttcagctcgcgTGCATGTTTGGAGCATCGACACAGCTATGTTAGAAGAAATGCTGTTTTGGCCtgcgaaatgtatctaatggtcaaactaaatctac	172
PPP1R13L_A	GGGTTCCCTAAGGGTTGGA	19	cgctactactattagtagaattgatgccaccttttcagctcgcgccc	47	CGATAGAGTAGTTGGCGCCGCA	22	72.34	GATGGCGTTGTGCAAGGCAGT	21	71.78	attgaccatttgcgaaatgtatctaatggtcaaactaaatctac	44	TCTAGATTGGATCTTGCTGGCGC	23	GGGTTCCCTAAGGGTTGGAcgctactactattagtagaattgatgccaccttttcagctcgcgcccCGATAGAGTAGTTGGCGCCGCA	88	GATGGCGTTGTGCAAGGCAGTattgaccatttgcgaaatgtatctaatggtcaaactaaatctacTCTAGATTGGATCTTGCTGGCGC	88	cgctactactattagtagaattgatgccaccttttcagctcgcgcccCGATAGAGTAGTTGGCGCCGCAGATGGCGTTGTGCAAGGCAGTattgaccatttgcgaaatgtatctaatggtcaaactaaatctac	176
PDPK1_B	GGGTTCCCTAAGGGTTGGA	19	cgctactactattagtagaattgatgccaccttttcagctcgcgccccaa	50	CTTCGAGTCCGTCACGTGGGA	21	73.15	GAACCTGCACCAGCAGACGCC	21	74.97	ttattgaccatttgcgaaatgtatctaatggtcaaactaaatctac	46	TCTAGATTGGATCTTGCTGGCGC	23	GGGTTCCCTAAGGGTTGGAcgctactactattagtagaattgatgccaccttttcagctcgcgccccaaCTTCGAGTCCGTCACGTGGGA	90	GAACCTGCACCAGCAGACGCCttattgaccatttgcgaaatgtatctaatggtcaaactaaatctacTCTAGATTGGATCTTGCTGGCGC	90	cgctactactattagtagaattgatgccaccttttcagctcgcgccccaaCTTCGAGTCCGTCACGTGGGAGAACCTGCACCAGCAGACGCCttattgaccatttgcgaaatgtatctaatggtcaaactaaatctac	180
IGLL1_A	GGGTTCCCTAAGGGTTGGA	19	cgctactactattagtagaattgatgccaccttttcagctcgcgccccaaa	51	TCGCTGGCAGCAGCTGTCCCAT	22	75.68	TGCACCCCAGTCCATGTGGCC	21	76.08	ggttattgaccatttgcgaaatgtatctaatggtcaaactaaatctac	48	TCTAGATTGGATCTTGCTGGCGC	23	GGGTTCCCTAAGGGTTGGAcgctactactattagtagaattgatgccaccttttcagctcgcgccccaaaTCGCTGGCAGCAGCTGTCCCAT	92	TGCACCCCAGTCCATGTGGCCggttattgaccatttgcgaaatgtatctaatggtcaaactaaatctacTCTAGATTGGATCTTGCTGGCGC	92	cgctactactattagtagaattgatgccaccttttcagctcgcgccccaaaTCGCTGGCAGCAGCTGTCCCATTGCACCCCAGTCCATGTGGCCggttattgaccatttgcgaaatgtatctaatggtcaaactaaatctac	184
HLA-A_B	GGGTTCCCTAAGGGTTGGA	19	cgctactactattagtagaattgatgccaccttttcagctcgcgcc	46	CTCAAATTCTTGCCATGAGAGGTTGATGA	29	72.23	GTTAATTAAAGGAGAAGATTCCTAAAATTTGAGAGACAAAA	41	70.08	aaatgtatctaatggtcaaactaaatctac	30	TCTAGATTGGATCTTGCTGGCGC	23	GGGTTCCCTAAGGGTTGGAcgctactactattagtagaattgatgccaccttttcagctcgcgccCTCAAATTCTTGCCATGAGAGGTTGATGA	94	GTTAATTAAAGGAGAAGATTCCTAAAATTTGAGAGACAAAAaaatgtatctaatggtcaaactaaatctacTCTAGATTGGATCTTGCTGGCGC	94	cgctactactattagtagaattgatgccaccttttcagctcgcgccCTCAAATTCTTGCCATGAGAGGTTGATGAGTTAATTAAAGGAGAAGATTCCTAAAATTTGAGAGACAAAAaaatgtatctaatggtcaaactaaatctac	188
MLLT4_B	GGGTTCCCTAAGGGTTGGA	19	cgctactactattagtagaattgatgccaccttttcagctcgcgccccaa	50	GACTCCAGTACCTCTAGCCAGGAGCAT	27	73	CTGAACCATTCCTCTAAGTCGGTCACC	27	73	ttattgaccatttgcgaaatgtatctaatggtcaaactaaatctac	46	TCTAGATTGGATCTTGCTGGCGC	23	GGGTTCCCTAAGGGTTGGAcgctactactattagtagaattgatgccaccttttcagctcgcgccccaaGACTCCAGTACCTCTAGCCAGGAGCAT	96	CTGAACCATTCCTCTAAGTCGGTCACCttattgaccatttgcgaaatgtatctaatggtcaaactaaatctacTCTAGATTGGATCTTGCTGGCGC	96	cgctactactattagtagaattgatgccaccttttcagctcgcgccccaaGACTCCAGTACCTCTAGCCAGGAGCATCTGAACCATTCCTCTAAGTCGGTCACCttattgaccatttgcgaaatgtatctaatggtcaaactaaatctac	192
Legend:
5'PSS, 3'PSS - 5' and 3' primer-specific sequence, respectively
5'SS, 3'SS - 5' and 3' stuffer sequence, respectively
5'TSS, 3'TSS - 5' and 3' target-specific sequence, respectively
Tm- melting temperature
5' half-probe - complete sequence of 5' half-probe
3' half-probe - complete sequence of 3' half-probe
5'HPL, 3'HPL - 5' and 3' half-probe length
SALSA PCR Forward primer (Labeled): *GGGTTCCCTAAGGGTTGGA
SALSA PCR Reverse primer (Unlabeled): GTGCCAGCAAGATCCAATCTAGA
