# Supplementary material for: Copy number variation of genes involved in the hepatitis C virus-human interactome
Source: Sci Rep. 2016 Aug 11;6:31340. doi: 10.1038/srep31340 (PMC4980658; doi:10.1038/srep31340)
Supplement: Supplementary Table 3 [file srep31340-s4.xls]

## Sheet: Supplementary Table S4
Supplementary Table S4. Full list of all assigned genotypes in this study.
No.	Sample ID	HapMap population	AXIN1	AZGP1	EGFL7	LAMA5	NOTCH1	PCYT2	PDE4	PRMT1	SHARPIN	TRAF2	AGRN	DEAF1	HLA-A	OBSCN	SSB	MLLT4	IGLL1	PDPK1	PPP1R13L	CCL3L1
1	NA10851	CEU	2	2	2	2	2	2	2	2	2	2	2	2	2	2	2	2	2	4	2	2
2	NA10854	CEU	2	2	2	2	2	2	2	2	2	2	2	2	2	2	2	2	2	4	2	3
3	NA10857	CEU	2	2	2	2	2	2	2	2	2	2	2	2	2	2	2	2	2	4	2	3
4	NA10859	CEU	2	2	2	2	2	2	2	2	2	2	2	2	2	2	2	2	2	5	2	3
5	NA10861	CEU	2	2	2	2	2	2	2	2	2	2	2	2	2	2	2	2	2	4	2	3
6	NA10863	CEU	2	2	2	2	2	2	2	2	2	2	2	2	2	2	2	2	2	4	3	1
7	NA11839	CEU	2	2	2	2	2	2	2	2	2	2	2	2	2	2	2	2	2	4	2	3
8	NA11840	CEU	2	2	2	2	2	2	2	2	2	2	2	2	2	2	2	2	2	4	2	3
9	NA12872	CEU	2	2	2	2	2	2	2	2	2	2	2	2	2	2	2	2	2	4	2	2
10	NA12864	CEU	2	2	2	2	2	2	2	2	2	2	2	2	2	2	2	2	2	4	2	2
11	NA12750	CEU	2	2	2	2	2	2	2	2	2	2	2	2	2	2	2	2	2	4	2	2
12	NA12751	CEU	2	2	2	2	2	2	2	2	2	2	2	2	2	2	2	2	2	4	2	2
13	NA12753	CEU	2	2	2	2	2	2	2	2	2	2	2	2	2	2	2	2	2	4	2	2
14	NA12762	CEU	2	2	2	2	2	2	2	2	2	2	2	2	2	2	2	2	2	4	2	1
15	NA11995	CEU	2	2	2	2	2	2	2	2	2	2	2	2	2	2	2	2	2	4	2	3
16	NA12043	CEU	2	2	2	2	2	2	2	2	2	2	2	2	2	2	2	2	2	4	2	2
17	NA12248	CEU	2	2	2	2	2	2	2	2	2	2	2	2	2	2	2	2	2	4	2	1
18	NA12707	CEU	2	2	2	2	2	2	2	2	2	2	2	2	2	2	2	2	2	4	2	2
19	NA12717	CEU	2	2	2	2	2	2	2	2	2	2	2	2	2	2	2	2	2	4	2	2
20	NA12740	CEU	2	2	2	2	2	2	2	2	2	2	2	2	2	2	2	2	2	4	2	2
21	NA12763	CEU	2	2	2	2	2	2	2	2	2	2	2	2	2	2	2	2	2	4	2	2
22	NA12801	CEU	2	2	2	2	2	2	2	2	2	2	2	2	2	2	2	2	2	6	2	1
23	NA12812	CEU	2	2	2	2	2	2	2	2	2	2	2	2	2	2	2	2	2	4	2	2
24	NA12813	CEU	2	2	2	2	2	2	2	2	2	2	2	2	2	2	2	2	2	5	2	1
25	NA12249	CEU	2	2	2	2	2	2	2	2	2	2	2	2	2	2	2	3	2	4	2	2
26	NA12802	CEU	2	2	2	2	2	2	2	2	2	2	2	2	2	2	2	3	2	4	2	1
27	NA12815	CEU	2	2	2	2	2	2	2	2	2	2	2	2	2	2	2	3	2	4	2	1
28	NA06985	CEU	2	2	2	2	2	2	2	2	2	2	2	2	2	2	2	3	2	4	2	2
29	NA11882	CEU	2	2	2	2	2	2	2	2	2	2	2	2	2	2	2	2	2	5	2	3
30	NA12234	CEU	2	2	2	2	2	2	2	2	2	2	2	2	2	2	2	2	2	4	3	1
31	NA07357	CEU	2	2	2	2	2	2	2	2	2	2	2	2	2	2	2	2	2	4	3	2
32	NA18526	CHB	2	2	2	2	2	2	2	2	2	2	2	2	2	2	2	2	2	4	2	3
33	NA18529	CHB	2	2	2	2	2	2	2	2	2	2	2	2	2	2	2	2	2	5	2	8
34	NA18532	CHB	2	2	2	2	2	2	2	2	2	2	2	2	2	2	2	2	2	4	2	5
35	NA18537	CHB	2	2	2	2	2	2	2	2	2	2	2	2	2	2	2	2	2	4	2	5
36	NA18540	CHB	2	2	2	2	2	2	2	2	2	2	2	2	2	2	2	2	2	4	2	5
37	NA18542	CHB	2	2	2	2	2	2	2	2	2	2	2	2	2	2	2	2	2	4	2	4
38	NA18570	CHB	2	2	2	2	2	2	2	2	2	2	2	2	2	2	2	2	2	5	2	3
39	NA18571	CHB	2	2	2	2	2	2	2	2	2	2	2	2	2	2	2	2	2	4	2	5
40	NA18573	CHB	2	2	2	2	2	2	2	2	2	2	2	2	2	2	2	2	2	4	2	5
41	NA18576	CHB	2	2	2	2	2	2	2	2	2	2	2	2	2	2	2	2	2	4	2	4
42	NA18577	CHB	2	2	2	2	2	2	2	2	2	2	2	2	2	2	2	2	2	4	2	7
43	NA18579	CHB	2	2	2	2	2	2	2	2	2	2	2	2	2	2	2	2	2	4	2	4
44	NA18561	CHB	2	2	2	2	2	2	2	2	2	2	2	2	2	2	2	2	2	4	2	1
45	NA18562	CHB	2	2	2	2	2	2	2	2	2	2	2	2	2	2	2	2	2	4	2	2
46	NA18563	CHB	2	2	2	2	2	2	2	2	2	2	2	2	2	2	2	2	2	4	2	6
47	NA18572	CHB	2	2	2	2	2	2	2	2	2	2	2	2	2	2	2	2	2	4	2	3
48	NA18603	CHB	2	2	2	2	2	2	2	2	2	2	2	2	2	2	2	2	2	4	2	4
49	NA18605	CHB	2	2	2	2	2	2	2	2	2	2	2	2	2	2	2	2	2	4	2	5
50	NA18612	CHB	2	2	2	2	2	2	2	2	2	2	2	2	2	2	2	2	2	4	2	4
51	NA18620	CHB	2	2	2	2	2	2	2	2	2	2	2	2	2	2	2	2	2	4	2	5
52	NA18621	CHB	2	2	2	2	2	2	2	2	2	2	2	2	2	2	2	2	2	4	2	2
53	NA18622	CHB	2	2	2	2	2	2	2	2	2	2	2	2	2	2	2	2	2	4	2	4
54	NA18623	CHB	2	2	2	2	2	2	2	2	2	2	2	2	2	2	2	2	2	4	2	2
55	NA18624	CHB	2	2	2	2	2	2	2	2	2	2	2	2	2	2	2	2	2	4	2	1
56	NA18940	JPT	2	2	2	2	2	2	2	2	2	2	2	2	2	2	2	2	2	4	2	6
57	NA18942	JPT	2	2	2	2	2	2	2	2	2	2	2	2	2	2	2	2	2	4	2	4
58	NA18943	JPT	2	2	2	2	2	2	2	2	2	2	2	2	2	2	2	2	2	4	2	2
59	NA18944	JPT	2	2	2	2	2	2	2	2	2	2	2	2	2	2	2	2	2	4	2	2
60	NA18945	JPT	2	2	2	2	2	2	2	2	2	2	2	2	2	2	2	2	2	4	2	6
61	NA18947	JPT	2	2	2	2	2	2	2	2	2	2	2	2	2	2	2	2	2	4	2	3
62	NA18948	JPT	2	2	2	2	2	2	2	2	2	2	2	2	2	2	2	2	2	4	2	3
63	NA18949	JPT	2	2	2	2	2	2	2	2	2	2	2	2	2	2	2	2	2	4	2	4
64	NA18951	JPT	2	2	2	2	2	2	2	2	2	2	2	2	2	2	2	2	2	4	2	2
65	NA18952	JPT	2	2	2	2	2	2	2	2	2	2	2	2	2	2	2	2	2	4	2	4
66	NA18953	JPT	2	2	2	2	2	2	2	2	2	2	2	2	2	2	2	2	2	4	2	4
67	NA18956	JPT	2	2	2	2	2	2	2	2	2	2	2	2	2	2	2	2	2	4	2	5
68	NA18959	JPT	2	2	2	2	2	2	2	2	2	2	2	2	2	2	2	2	2	4	2	3
69	NA18960	JPT	2	2	2	2	2	2	2	2	2	2	2	2	2	2	2	2	2	4	2	5
70	NA18961	JPT	2	2	2	2	2	2	2	2	2	2	2	2	2	2	2	2	2	4	2	4
71	NA18964	JPT	2	2	2	2	2	2	2	2	2	2	2	2	2	2	2	2	2	4	2	6
72	NA18965	JPT	2	2	2	2	2	2	2	2	2	2	2	2	2	2	2	2	2	4	2	2
73	NA18966	JPT	2	2	2	2	2	2	2	2	2	2	2	2	2	2	2	2	2	4	2	3
74	NA18967	JPT	2	2	2	2	2	2	2	2	2	2	2	2	2	2	2	2	2	4	2	4
75	NA18968	JPT	2	2	2	2	2	2	2	2	2	2	2	2	2	2	2	2	2	4	2	3
76	NA18969	JPT	2	2	2	2	2	2	2	2	2	2	2	2	2	2	2	2	2	4	2	4
77	NA18970	JPT	2	2	2	2	2	2	2	2	2	2	2	2	2	2	2	2	2	4	2	4
78	NA18971	JPT	2	2	2	2	2	2	2	2	2	2	2	2	2	2	2	2	2	4	2	2
79	NA18972	JPT	2	2	2	2	2	2	2	2	2	2	2	2	2	2	2	2	2	4	2	6
80	NA19100	YRI	2	2	2	2	2	2	2	2	2	2	2	2	2	2	2	2	2	4	2	6
81	NA19132	YRI	2	2	2	2	2	2	2	2	2	2	2	2	2	2	2	2	2	4	2	5
82	NA19127	YRI	2	2	2	2	2	2	2	2	2	2	2	2	2	2	2	2	2	4	2	2
83	NA19152	YRI	2	2	2	2	2	2	2	2	2	2	2	2	2	2	2	2	2	4	2	6
84	NA19153	YRI	2	2	2	2	2	2	2	2	2	2	2	2	2	2	2	2	2	4	2	2
85	NA19140	YRI	2	2	2	2	2	2	2	2	2	2	2	2	2	2	2	2	2	4	2	7
86	NA19141	YRI	2	2	2	2	2	2	2	2	2	2	2	2	2	2	2	2	2	4	2	4
87	NA19222	YRI	2	2	2	2	2	2	2	2	2	2	2	2	2	2	2	2	2	4	2	3
88	NA19159	YRI	2	2	2	2	2	2	2	2	2	2	2	2	2	2	2	2	2	4	2	2
89	NA19204	YRI	2	2	2	2	2	2	2	2	2	2	2	2	2	2	2	2	2	4	2	5
90	NA19172	YRI	2	2	2	2	2	2	2	2	2	2	2	2	2	2	2	2	2	4	2	4
91	NA19202	YRI	2	2	2	2	2	2	2	2	2	2	2	2	2	2	2	2	2	4	2	7
92	NA19138	YRI	2	2	2	2	2	2	2	2	2	2	2	2	2	2	2	2	2	4	2	4
93	NA19103	YRI	2	2	2	2	2	2	2	2	2	2	2	2	2	2	2	2	2	4	2	3
94	NA18863	YRI	2	2	2	2	2	2	2	2	2	2	2	2	2	2	2	2	2	4	2	6
95	NA18856	YRI	2	2	2	2	2	2	2	2	2	2	2	2	2	2	2	2	2	4	2	4
96	NA18522	YRI	2	2	2	2	2	2	2	2	2	2	2	2	2	2	2	2	2	4	2	7
97	NA18516	YRI	2	2	2	2	2	2	2	2	2	2	2	2	2	2	2	2	2	4	2	6
98	NA18859	YRI	2	2	2	2	2	2	2	2	2	2	2	2	2	2	2	2	2	4	2	5
99	NA18507	YRI	2	2	2	2	2	2	2	2	2	2	2	2	2	2	2	2	2	4	2	5
100	NA18501	YRI	2	2	2	2	2	2	2	2	2	2	2	2	2	2	2	2	2	4	2	3
101	NA19240	YRI	2	2	2	2	2	2	2	2	2	2	2	2	2	2	2	2	2	4	2	7
102	NA19193	YRI	2	2	2	2	2	2	2	2	2	2	2	2	2	2	2	2	2	4	2	7
103	NA19192	YRI	2	2	2	2	2	2	2	2	2	2	2	2	N	2	2	2	2	4	2	3
104	NA19139	YRI	2	2	2	2	2	2	2	2	2	2	2	2	2	2	2	2	2	4	2	3
105	NA18503	YRI	2	2	2	2	2	2	2	2	2	2	2	2	2	2	2	2	1	4	2	6
106	NA18505	YRI	2	2	2	2	2	2	2	2	2	2	2	2	2	2	2	2	1	4	2	7
Legend:
CEU	European population
CHB/JPT	Asiatic population
YRI	African population
N	genotype not assigned
